# Supplementary material for: Noncoding variants are a rare cause of recessive developmental disorders in trans with coding variants
Source: Genet Med. Author manuscript; Available in PMC 2025 Jun 24. (PMC7617801; doi:10.1016/j.gim.2024.101249)
Supplement: Supplementary Material [file EMS206547-supplement-Supplementary_Material.zip]

Archive with 2 entries (2 files):
- 1-s2.0-S1098360024001837-mmc2.xlsx
- 1-s2.0-S1098360024001837-mmc1.pdf
