# Supplementary material for: Noncoding variants are a rare cause of recessive developmental disorders in trans with coding variants
Source: Genet Med. Author manuscript; Available in PMC 2025 Jun 24. (PMC7617801; doi:10.1016/j.gim.2024.101249)
Supplement: Supplementary Material [file EMS206547-supplement-Supplementary_Material.zip › 1-s2.0-S1098360024001837-mmc2.xlsx]

## Sheet: Supplemetary Table 1
Supplementary Table 1: List of DDG2P recessive genes and MANE Select v1.0 transcripts
geneSymbol	HGNC	ENSG	MANE_transcript	transcriptType
RIN2	18750	ENSG00000132669	ENST00000255006.12	MANE_Select
COX15	2263	ENSG00000014919	ENST00000016171.6	MANE_Select
VPS33B	12712	ENSG00000184056	ENST00000333371.8	MANE_Select
TMPRSS6	16517	ENSG00000187045	ENST00000676104.1	MANE_Select
MMUT	7526	ENSG00000146085	ENST00000274813.4	MANE_Select
AMPD2	469	ENSG00000116337	ENST00000528667.7	MANE_Select
ASPA	756	ENSG00000108381	ENST00000263080.3	MANE_Select
ERCC6	3438	ENSG00000225830	ENST00000447839.7	MANE_Plus_Clinical
FLVCR2	20105	ENSG00000119686	ENST00000238667.9	MANE_Select
AP4B1	572	ENSG00000134262	ENST00000369569.6	MANE_Select
TKT	11834	ENSG00000163931	ENST00000462138.6	MANE_Select
CA5A	1377	ENSG00000174990	ENST00000649794.3	MANE_Select
TBCK	28261	ENSG00000145348	ENST00000394708.7	MANE_Select
FAR1	26222	ENSG00000197601	ENST00000354817.8	MANE_Select
PLOD1	9081	ENSG00000083444	ENST00000196061.5	MANE_Select
PEX1	8850	ENSG00000127980	ENST00000248633.9	MANE_Select
KIFBP	23419	ENSG00000198954	ENST00000361983.7	MANE_Select
AP3B2	567	ENSG00000103723	ENST00000535359.6	MANE_Select
CHSY1	17198	ENSG00000131873	ENST00000254190.4	MANE_Select
GHR	4263	ENSG00000112964	ENST00000230882.9	MANE_Select
ETFDH	3483	ENSG00000171503	ENST00000511912.6	MANE_Select
ALDH4A1	406	ENSG00000159423	ENST00000375341.8	MANE_Select
MKS1	7121	ENSG00000011143	ENST00000393119.7	MANE_Select
SEC24D	10706	ENSG00000150961	ENST00000280551.11	MANE_Select
MICU1	1530	ENSG00000107745	ENST00000361114.10	MANE_Select
CTNNA2	2510	ENSG00000066032	ENST00000402739.9	MANE_Select
MCCC2	6937	ENSG00000131844	ENST00000340941.11	MANE_Select
DDHD2	29106	ENSG00000085788	ENST00000397166.7	MANE_Select
PARN	8609	ENSG00000140694	ENST00000437198.7	MANE_Select
RAB18	14244	ENSG00000099246	ENST00000356940.11	MANE_Select
PEX26	22965	ENSG00000215193	ENST00000399744.8	MANE_Select
ZFP57	18791	ENSG00000204644	ENST00000376883.2	MANE_Select
ADGRG1	4512	ENSG00000205336	ENST00000562631.7	MANE_Select
GLDC	4313	ENSG00000178445	ENST00000321612.8	MANE_Select
PPT1	9325	ENSG00000131238	ENST00000642050.2	MANE_Select
NBAS	15625	ENSG00000151779	ENST00000281513.10	MANE_Select
EPRS1	3418	ENSG00000136628	ENST00000366923.8	MANE_Select
MTRR	7473	ENSG00000124275	ENST00000440940.7	MANE_Select
TRPV6	14006	ENSG00000165125	ENST00000359396.9	MANE_Select
SLC25A26	20661	ENSG00000144741	ENST00000354883.11	MANE_Select
NDUFS1	7707	ENSG00000023228	ENST00000233190.11	MANE_Select
NKX3-2	951	ENSG00000109705	ENST00000382438.6	MANE_Select
COG1	6545	ENSG00000166685	ENST00000299886.9	MANE_Select
MCCC1	6936	ENSG00000078070	ENST00000265594.9	MANE_Select
GAS8	4166	ENSG00000141013	ENST00000268699.9	MANE_Select
SLC52A2	30224	ENSG00000185803	ENST00000643944.2	MANE_Select
USP18	12616	ENSG00000184979	ENST00000215794.8	MANE_Select
ETFA	3481	ENSG00000140374	ENST00000557943.6	MANE_Select
ALDH7A1	877	ENSG00000164904	ENST00000409134.8	MANE_Select
SMARCAL1	11102	ENSG00000138375	ENST00000357276.9	MANE_Select
ESCO2	27230	ENSG00000171320	ENST00000305188.13	MANE_Select
ALG3	23056	ENSG00000214160	ENST00000397676.8	MANE_Select
COG7	18622	ENSG00000168434	ENST00000307149.10	MANE_Select
CTC1	26169	ENSG00000178971	ENST00000651323.1	MANE_Select
GATM	4175	ENSG00000171766	ENST00000396659.8	MANE_Select
BLOC1S6	8549	ENSG00000104164	ENST00000220531.9	MANE_Select
TRIP13	12307	ENSG00000071539	ENST00000166345.8	MANE_Select
NKX6-2	19321	ENSG00000148826	ENST00000368592.8	MANE_Select
NPHP1	7905	ENSG00000144061	ENST00000445609.7	MANE_Select
VRK1	12718	ENSG00000100749	ENST00000216639.8	MANE_Select
UROS	12592	ENSG00000188690	ENST00000368797.10	MANE_Select
BBS10	26291	ENSG00000179941	ENST00000650064.2	MANE_Select
DNAH5	2950	ENSG00000039139	ENST00000265104.5	MANE_Select
NPR3	7945	ENSG00000113389	ENST00000265074.13	MANE_Select
B4GALT7	930	ENSG00000027847	ENST00000029410.10	MANE_Select
CDC6	1744	ENSG00000094804	ENST00000209728.9	MANE_Select
SLC2A10	13444	ENSG00000197496	ENST00000359271.4	MANE_Select
BCS1L	1020	ENSG00000074582	ENST00000359273.8	MANE_Select
LRRC56	25430	ENSG00000161328	ENST00000270115.8	MANE_Select
NDE1	17619	ENSG00000072864	ENST00000396354.6	MANE_Select
ELOVL4	14415	ENSG00000118402	ENST00000369816.5	MANE_Select
BMPR1B	1077	ENSG00000138696	ENST00000515059.6	MANE_Select
RAX	18662	ENSG00000134438	ENST00000334889.4	MANE_Select
AIMP1	10648	ENSG00000164022	ENST00000672341.1	MANE_Select
PSAT1	19129	ENSG00000135069	ENST00000376588.4	MANE_Select
TPP1	2073	ENSG00000166340	ENST00000299427.12	MANE_Select
PLCE1	17175	ENSG00000138193	ENST00000371380.8	MANE_Select
TBC1D23	25622	ENSG00000036054	ENST00000394144.9	MANE_Select
LAMA1	6481	ENSG00000101680	ENST00000389658.4	MANE_Select
TBCD	11581	ENSG00000141556	ENST00000355528.9	MANE_Select
FKRP	17997	ENSG00000181027	ENST00000318584.10	MANE_Select
DCC	2701	ENSG00000187323	ENST00000442544.7	MANE_Select
HOXA1	5099	ENSG00000105991	ENST00000643460.2	MANE_Select
MCOLN1	13356	ENSG00000090674	ENST00000264079.11	MANE_Select
MYLK	7590	ENSG00000065534	ENST00000360304.8	MANE_Select
DDB2	2718	ENSG00000134574	ENST00000256996.9	MANE_Select
VPS53	25608	ENSG00000141252	ENST00000437048.7	MANE_Select
GLIS2	29450	ENSG00000126603	ENST00000433375.2	MANE_Select
GALT	4135	ENSG00000213930	ENST00000378842.8	MANE_Select
SLC6A9	11056	ENSG00000196517	ENST00000372310.8	MANE_Select
TECPR2	19957	ENSG00000196663	ENST00000359520.12	MANE_Select
CEP57	30794	ENSG00000166037	ENST00000325542.10	MANE_Select
POC1A	24488	ENSG00000164087	ENST00000296484.7	MANE_Select
NGLY1	17646	ENSG00000151092	ENST00000280700.10	MANE_Select
TTC37	23639	ENSG00000198677	ENST00000358746.7	MANE_Select
FKTN	3622	ENSG00000106692	ENST00000357998.10	MANE_Select
FANCG	3588	ENSG00000221829	ENST00000378643.8	MANE_Select
SMG9	25763	ENSG00000105771	ENST00000270066.11	MANE_Select
DLD	2898	ENSG00000091140	ENST00000205402.10	MANE_Select
NPC2	14537	ENSG00000119655	ENST00000555619.6	MANE_Select
CLMP	24039	ENSG00000166250	ENST00000448775.4	MANE_Select
CHST14	24464	ENSG00000169105	ENST00000306243.7	MANE_Select
MMAA	18871	ENSG00000151611	ENST00000649156.2	MANE_Select
NDUFAF2	28086	ENSG00000164182	ENST00000296597.10	MANE_Select
ADPRS	21304	ENSG00000116863	ENST00000373178.5	MANE_Select
DHODH	2867	ENSG00000102967	ENST00000219240.9	MANE_Select
ALX1	1494	ENSG00000180318	ENST00000316824.4	MANE_Select
VPS13B	2183	ENSG00000132549	ENST00000358544.7	MANE_Plus_Clinical
SNX14	14977	ENSG00000135317	ENST00000314673.8	MANE_Select
ATR	882	ENSG00000175054	ENST00000350721.9	MANE_Select
COL13A1	2190	ENSG00000197467	ENST00000645393.2	MANE_Select
COL18A1	2195	ENSG00000182871	ENST00000651438.1	MANE_Select
IGHMBP2	5542	ENSG00000132740	ENST00000255078.8	MANE_Select
SLC25A38	26054	ENSG00000144659	ENST00000650617.1	MANE_Select
HSD17B4	5213	ENSG00000133835	ENST00000510025.7	MANE_Select
CENPF	1857	ENSG00000117724	ENST00000366955.8	MANE_Select
TYRP1	12450	ENSG00000107165	ENST00000388918.10	MANE_Select
NEK8	13387	ENSG00000160602	ENST00000268766.11	MANE_Select
HAX1	16915	ENSG00000143575	ENST00000328703.12	MANE_Select
ALDH5A1	408	ENSG00000112294	ENST00000357578.8	MANE_Select
MDH2	6971	ENSG00000146701	ENST00000315758.10	MANE_Select
TUSC3	30242	ENSG00000104723	ENST00000503731.6	MANE_Select
PIGL	8966	ENSG00000108474	ENST00000225609.10	MANE_Select
ACADM	89	ENSG00000117054	ENST00000370841.9	MANE_Select
CCBE1	29426	ENSG00000183287	ENST00000439986.9	MANE_Select
AKR1D1	388	ENSG00000122787	ENST00000242375.8	MANE_Select
WWOX	12799	ENSG00000186153	ENST00000566780.6	MANE_Select
OTULIN	25118	ENSG00000154124	ENST00000284274.5	MANE_Select
CEP41	12370	ENSG00000106477	ENST00000223208.10	MANE_Select
ZFYVE26	20761	ENSG00000072121	ENST00000347230.9	MANE_Select
ARL6	13210	ENSG00000113966	ENST00000463745.6	MANE_Select
CNTNAP1	8011	ENSG00000108797	ENST00000264638.9	MANE_Select
GNPTG	23026	ENSG00000090581	ENST00000204679.9	MANE_Select
SGSH	10818	ENSG00000181523	ENST00000326317.11	MANE_Select
PC	8636	ENSG00000173599	ENST00000393960.7	MANE_Select
UQCRB	12582	ENSG00000156467	ENST00000287022.10	MANE_Select
GRIK2	4580	ENSG00000164418	ENST00000369134.9	MANE_Select
STIL	10879	ENSG00000123473	ENST00000371877.8	MANE_Select
TRIP11	12305	ENSG00000100815	ENST00000267622.8	MANE_Select
HIBCH	4908	ENSG00000198130	ENST00000359678.10	MANE_Select
ITCH	13890	ENSG00000078747	ENST00000374864.10	MANE_Select
MAN2B1	6826	ENSG00000104774	ENST00000456935.7	MANE_Select
ACAT1	93	ENSG00000075239	ENST00000265838.9	MANE_Select
TMEM94	28983	ENSG00000177728	ENST00000314256.12	MANE_Select
CYP2U1	20582	ENSG00000155016	ENST00000332884.11	MANE_Select
COQ2	25223	ENSG00000173085	ENST00000647002.2	MANE_Select
SLC39A13	20859	ENSG00000165915	ENST00000362021.9	MANE_Select
TAT	11573	ENSG00000198650	ENST00000355962.5	MANE_Select
CCDC8	25367	ENSG00000169515	ENST00000307522.5	MANE_Select
ACAD9	21497	ENSG00000177646	ENST00000308982.12	MANE_Select
ZMPSTE24	12877	ENSG00000084073	ENST00000372759.4	MANE_Select
RSPH1	12371	ENSG00000160188	ENST00000291536.8	MANE_Select
EIF2AK3	3255	ENSG00000172071	ENST00000303236.9	MANE_Select
ENPP1	3356	ENSG00000197594	ENST00000647893.1	MANE_Select
NPHP3	7907	ENSG00000113971	ENST00000337331.10	MANE_Select
LBR	6518	ENSG00000143815	ENST00000272163.9	MANE_Select
DNAJC12	28908	ENSG00000108176	ENST00000225171.7	MANE_Select
ASS1	758	ENSG00000130707	ENST00000352480.10	MANE_Select
THOC6	28369	ENSG00000131652	ENST00000326266.13	MANE_Select
POMT2	19743	ENSG00000009830	ENST00000261534.9	MANE_Select
TOE1	15954	ENSG00000132773	ENST00000372090.6	MANE_Select
PKD1L1	18053	ENSG00000158683	ENST00000289672.7	MANE_Select
PEX10	8851	ENSG00000157911	ENST00000447513.7	MANE_Select
BBS5	970	ENSG00000163093	ENST00000295240.8	MANE_Select
LRAT	6685	ENSG00000121207	ENST00000336356.4	MANE_Select
CPS1	2323	ENSG00000021826	ENST00000233072.10	MANE_Select
RPE65	10294	ENSG00000116745	ENST00000262340.6	MANE_Select
GALE	4116	ENSG00000117308	ENST00000617979.5	MANE_Select
AGA	318	ENSG00000038002	ENST00000264595.7	MANE_Select
TRAIP	30764	ENSG00000183763	ENST00000331456.7	MANE_Select
CSTA	2481	ENSG00000121552	ENST00000264474.4	MANE_Select
AMT	473	ENSG00000145020	ENST00000273588.9	MANE_Select
PEPD	8840	ENSG00000124299	ENST00000244137.12	MANE_Select
PTS	9689	ENSG00000150787	ENST00000280362.8	MANE_Select
POU1F1	9210	ENSG00000064835	ENST00000350375.7	MANE_Select
MPDU1	7207	ENSG00000129255	ENST00000250124.11	MANE_Select
GLB1	4298	ENSG00000170266	ENST00000307363.10	MANE_Select
HPSE2	18374	ENSG00000172987	ENST00000370552.8	MANE_Select
GAMT	4136	ENSG00000130005	ENST00000252288.8	MANE_Select
WDPCP	28027	ENSG00000143951	ENST00000272321.12	MANE_Select
SNAP29	11133	ENSG00000099940	ENST00000215730.12	MANE_Select
ASAH1	735	ENSG00000104763	ENST00000637790.2	MANE_Select
MC2R	6930	ENSG00000185231	ENST00000327606.4	MANE_Select
LRBA	1742	ENSG00000198589	ENST00000651943.2	MANE_Select
UGT1A1	12530	ENSG00000241635	ENST00000305208.10	MANE_Select
PGM1	8905	ENSG00000079739	ENST00000371084.8	MANE_Select
EVC2	19747	ENSG00000173040	ENST00000344408.10	MANE_Select
GZF1	15808	ENSG00000125812	ENST00000338121.10	MANE_Select
HPGD	5154	ENSG00000164120	ENST00000296522.11	MANE_Select
DLAT	2896	ENSG00000150768	ENST00000280346.11	MANE_Select
COASY	29932	ENSG00000068120	ENST00000393818.3	MANE_Select
WDR35	29250	ENSG00000118965	ENST00000345530.8	MANE_Plus_Clinical
DNAAF3	30492	ENSG00000167646	ENST00000524407.7	MANE_Select
HGSNAT	26527	ENSG00000165102	ENST00000379644.9	MANE_Select
ORC6	17151	ENSG00000091651	ENST00000219097.7	MANE_Select
GNB5	4401	ENSG00000069966	ENST00000261837.12	MANE_Select
HR	5172	ENSG00000168453	ENST00000381418.9	MANE_Select
CLN8	2079	ENSG00000182372	ENST00000331222.6	MANE_Select
NAGA	7631	ENSG00000198951	ENST00000396398.8	MANE_Select
RSPH3	21054	ENSG00000130363	ENST00000367069.7	MANE_Select
FKBP14	18625	ENSG00000106080	ENST00000222803.10	MANE_Select
ABHD5	21396	ENSG00000011198	ENST00000644371.2	MANE_Select
ITGA3	6139	ENSG00000005884	ENST00000320031.13	MANE_Select
EVC	3497	ENSG00000072840	ENST00000264956.11	MANE_Select
SURF1	11474	ENSG00000148290	ENST00000371974.8	MANE_Select
SPG11	11226	ENSG00000104133	ENST00000261866.12	MANE_Select
SLC5A5	11040	ENSG00000105641	ENST00000222248.4	MANE_Select
XRCC4	12831	ENSG00000152422	ENST00000396027.9	MANE_Select
MBOAT7	15505	ENSG00000125505	ENST00000245615.6	MANE_Select
COLEC10	2220	ENSG00000184374	ENST00000332843.3	MANE_Select
BPNT2	26019	ENSG00000104331	ENST00000262644.9	MANE_Select
FREM1	23399	ENSG00000164946	ENST00000380880.4	MANE_Select
GLDN	29514	ENSG00000186417	ENST00000335449.11	MANE_Select
CEP83	17966	ENSG00000173588	ENST00000397809.10	MANE_Select
TXNL4A	30551	ENSG00000141759	ENST00000269601.10	MANE_Select
ALS2	443	ENSG00000003393	ENST00000264276.11	MANE_Select
CLCN7	2025	ENSG00000103249	ENST00000382745.9	MANE_Select
LTBP3	6716	ENSG00000168056	ENST00000301873.11	MANE_Select
FBXL4	13601	ENSG00000112234	ENST00000369244.7	MANE_Select
RSPRY1	29420	ENSG00000159579	ENST00000394420.9	MANE_Select
JAK3	6193	ENSG00000105639	ENST00000458235.7	MANE_Select
PNKP	9154	ENSG00000039650	ENST00000322344.8	MANE_Select
CYB5R3	2873	ENSG00000100243	ENST00000352397.10	MANE_Select
GPC6	4454	ENSG00000183098	ENST00000377047.9	MANE_Select
KPTN	6404	ENSG00000118162	ENST00000338134.8	MANE_Select
FANCA	3582	ENSG00000187741	ENST00000389301.8	MANE_Select
NDUFA6	7690	ENSG00000184983	ENST00000498737.8	MANE_Select
PDE6H	8790	ENSG00000139053	ENST00000266395.3	MANE_Select
NEU1	7758	ENSG00000204386	ENST00000375631.5	MANE_Select
MKKS	7108	ENSG00000125863	ENST00000347364.7	MANE_Select
FANCF	3587	ENSG00000183161	ENST00000327470.6	MANE_Select
LARGE1	6511	ENSG00000133424	ENST00000397394.8	MANE_Select
PRUNE1	13420	ENSG00000143363	ENST00000271620.8	MANE_Select
TTC7A	19750	ENSG00000068724	ENST00000319190.11	MANE_Select
ADGRG6	13841	ENSG00000112414	ENST00000367609.8	MANE_Select
ABCD4	68	ENSG00000119688	ENST00000356924.9	MANE_Select
HPS1	5163	ENSG00000107521	ENST00000361490.9	MANE_Select
MOCS2	7193	ENSG00000164172	ENST00000396954.8	MANE_Select
MTO1	19261	ENSG00000135297	ENST00000498286.6	MANE_Select
NDUFB8	7703	ENSG00000166136	ENST00000299166.9	MANE_Select
PGM3	8907	ENSG00000013375	ENST00000513973.6	MANE_Select
CIB2	24579	ENSG00000136425	ENST00000258930.8	MANE_Select
CPAMD8	23228	ENSG00000160111	ENST00000443236.7	MANE_Select
TBC1D24	29203	ENSG00000162065	ENST00000646147.1	MANE_Select
TMEM165	30760	ENSG00000134851	ENST00000381334.10	MANE_Select
RTN4IP1	18647	ENSG00000130347	ENST00000369063.8	MANE_Select
LIPN	23452	ENSG00000204020	ENST00000404459.2	MANE_Select
PNPT1	23166	ENSG00000138035	ENST00000447944.7	MANE_Select
TMTC3	26899	ENSG00000139324	ENST00000266712.11	MANE_Select
COQ8A	16812	ENSG00000163050	ENST00000366777.4	MANE_Select
VLDLR	12698	ENSG00000147852	ENST00000382100.8	MANE_Select
L2HGDH	20499	ENSG00000087299	ENST00000267436.9	MANE_Select
ROBO3	13433	ENSG00000154134	ENST00000397801.6	MANE_Select
DYM	21317	ENSG00000141627	ENST00000675505.1	MANE_Select
PDSS2	23041	ENSG00000164494	ENST00000369037.9	MANE_Select
ORC1	8487	ENSG00000085840	ENST00000371568.8	MANE_Select
LRP2	6694	ENSG00000081479	ENST00000649046.1	MANE_Select
FH	3700	ENSG00000091483	ENST00000366560.4	MANE_Select
OTOGL	26901	ENSG00000165899	ENST00000547103.7	MANE_Select
RAB3GAP2	17168	ENSG00000118873	ENST00000358951.7	MANE_Select
PEX7	8860	ENSG00000112357	ENST00000318471.5	MANE_Select
NPHP4	19104	ENSG00000131697	ENST00000378156.9	MANE_Select
LTBP2	6715	ENSG00000119681	ENST00000261978.9	MANE_Select
ALG1	18294	ENSG00000033011	ENST00000262374.10	MANE_Select
MRPS34	16618	ENSG00000074071	ENST00000397375.7	MANE_Select
ITGA7	6143	ENSG00000135424	ENST00000257879.11	MANE_Select
WNT10B	12775	ENSG00000169884	ENST00000301061.9	MANE_Select
LGI4	18712	ENSG00000153902	ENST00000310123.8	MANE_Select
ERCC3	3435	ENSG00000163161	ENST00000285398.7	MANE_Select
PRMT7	25557	ENSG00000132600	ENST00000441236.3	MANE_Select
MMADHC	25221	ENSG00000168288	ENST00000303319.10	MANE_Select
HSPG2	5273	ENSG00000142798	ENST00000374695.8	MANE_Select
DLL3	2909	ENSG00000090932	ENST00000356433.10	MANE_Select
ANTXR1	21014	ENSG00000169604	ENST00000303714.9	MANE_Select
POMGNT1	19139	ENSG00000085998	ENST00000371984.8	MANE_Select
SCO2	10604	ENSG00000284194	ENST00000395693.8	MANE_Select
CTSA	9251	ENSG00000064601	ENST00000646241.3	MANE_Select
MFRP	18121	ENSG00000235718	ENST00000619721.6	MANE_Select
FREM2	25396	ENSG00000150893	ENST00000280481.9	MANE_Select
INPP5E	21474	ENSG00000148384	ENST00000371712.4	MANE_Select
DHTKD1	23537	ENSG00000181192	ENST00000263035.9	MANE_Select
KIF7	30497	ENSG00000166813	ENST00000394412.8	MANE_Select
TCTN1	26113	ENSG00000204852	ENST00000397659.9	MANE_Select
RAPSN	9863	ENSG00000165917	ENST00000298854.7	MANE_Select
CRB1	2343	ENSG00000134376	ENST00000367400.8	MANE_Select
DPM1	3005	ENSG00000000419	ENST00000371588.10	MANE_Select
SZT2	29040	ENSG00000198198	ENST00000634258.3	MANE_Select
UBE3B	13478	ENSG00000151148	ENST00000342494.8	MANE_Select
PHGDH	8923	ENSG00000092621	ENST00000641023.2	MANE_Select
GAS2L2	24846	ENSG00000270765	ENST00000604641.6	MANE_Select
ODAD3	28303	ENSG00000198003	ENST00000356392.9	MANE_Select
CNTNAP2	13830	ENSG00000174469	ENST00000361727.8	MANE_Select
SMPD1	11120	ENSG00000166311	ENST00000342245.9	MANE_Select
GPSM2	29501	ENSG00000121957	ENST00000264126.9	MANE_Select
ATIC	794	ENSG00000138363	ENST00000236959.14	MANE_Select
BRAT1	21701	ENSG00000106009	ENST00000340611.9	MANE_Select
GPAA1	4446	ENSG00000197858	ENST00000355091.9	MANE_Select
SCO1	10603	ENSG00000133028	ENST00000255390.10	MANE_Select
MLC1	17082	ENSG00000100427	ENST00000311597.10	MANE_Select
MGAT2	7045	ENSG00000168282	ENST00000305386.4	MANE_Select
ERCC5	3437	ENSG00000134899	ENST00000652225.2	MANE_Select
PGAP1	25712	ENSG00000197121	ENST00000354764.9	MANE_Select
NEK1	7744	ENSG00000137601	ENST00000507142.6	MANE_Select
BBS12	26648	ENSG00000181004	ENST00000314218.8	MANE_Select
PCBD1	8646	ENSG00000166228	ENST00000299299.4	MANE_Select
COQ9	25302	ENSG00000088682	ENST00000262507.11	MANE_Select
ADA	186	ENSG00000196839	ENST00000372874.9	MANE_Select
FIG4	16873	ENSG00000112367	ENST00000230124.8	MANE_Select
AK2	362	ENSG00000004455	ENST00000672715.1	MANE_Select
ODAPH	26300	ENSG00000174792	ENST00000311623.9	MANE_Select
AASS	17366	ENSG00000008311	ENST00000417368.7	MANE_Select
AUH	890	ENSG00000148090	ENST00000375731.9	MANE_Select
TSHB	12372	ENSG00000134200	ENST00000256592.3	MANE_Select
GORAB	25676	ENSG00000120370	ENST00000367763.8	MANE_Select
SDCCAG8	10671	ENSG00000054282	ENST00000366541.8	MANE_Select
NPC1	7897	ENSG00000141458	ENST00000269228.10	MANE_Select
TTC19	26006	ENSG00000011295	ENST00000261647.10	MANE_Select
KCTD7	21957	ENSG00000243335	ENST00000639828.2	MANE_Select
CDH23	13733	ENSG00000107736	ENST00000224721.12	MANE_Select
TRAPPC9	30832	ENSG00000167632	ENST00000438773.4	MANE_Select
PCCA	8653	ENSG00000175198	ENST00000376285.6	MANE_Select
SLC25A20	1421	ENSG00000178537	ENST00000319017.5	MANE_Select
CARS1	1493	ENSG00000110619	ENST00000380525.9	MANE_Select
MESP2	29659	ENSG00000188095	ENST00000341735.5	MANE_Select
IL11RA	5967	ENSG00000137070	ENST00000441545.7	MANE_Select
FANCE	3586	ENSG00000112039	ENST00000229769.3	MANE_Select
VSX2	1975	ENSG00000119614	ENST00000261980.3	MANE_Select
CKAP2L	26877	ENSG00000169607	ENST00000302450.11	MANE_Select
POC1B	30836	ENSG00000139323	ENST00000313546.8	MANE_Select
CFAP298	1301	ENSG00000159079	ENST00000290155.8	MANE_Select
AP4S1	575	ENSG00000100478	ENST00000542754.7	MANE_Select
NUP107	29914	ENSG00000111581	ENST00000229179.9	MANE_Select
MOCS1	7190	ENSG00000124615	ENST00000340692.10	MANE_Select
NPHS2	13394	ENSG00000116218	ENST00000367615.9	MANE_Select
UBA5	23230	ENSG00000081307	ENST00000356232.10	MANE_Select
POMGNT2	25902	ENSG00000144647	ENST00000344697.3	MANE_Select
LRIT3	24783	ENSG00000183423	ENST00000594814.6	MANE_Select
IGF1	5464	ENSG00000017427	ENST00000337514.11	MANE_Select
BUB1B	1149	ENSG00000156970	ENST00000287598.11	MANE_Select
DNAH9	2953	ENSG00000007174	ENST00000262442.9	MANE_Select
TOP3A	11992	ENSG00000177302	ENST00000321105.10	MANE_Select
GALNS	4122	ENSG00000141012	ENST00000268695.10	MANE_Select
AAAS	13666	ENSG00000094914	ENST00000209873.9	MANE_Select
BBS4	969	ENSG00000140463	ENST00000268057.9	MANE_Select
RELN	9957	ENSG00000189056	ENST00000428762.6	MANE_Select
SPAG1	11212	ENSG00000104450	ENST00000388798.7	MANE_Select
RBM8A	9905	ENSG00000265241	ENST00000583313.7	MANE_Select
CPLANE1	25801	ENSG00000197603	ENST00000651892.2	MANE_Select
PET100	40038	ENSG00000229833	ENST00000594797.6	MANE_Select
XYLT2	15517	ENSG00000015532	ENST00000017003.7	MANE_Select
ERCC8	3439	ENSG00000049167	ENST00000676185.1	MANE_Select
HYAL1	5320	ENSG00000114378	ENST00000395144.7	MANE_Select
MPV17	7224	ENSG00000115204	ENST00000380044.6	MANE_Select
GM2A	4367	ENSG00000196743	ENST00000357164.4	MANE_Select
PNPLA2	30802	ENSG00000177666	ENST00000336615.9	MANE_Select
ERCC2	3434	ENSG00000104884	ENST00000391945.10	MANE_Select
CHRNA1	1955	ENSG00000138435	ENST00000348749.9	MANE_Select
DHCR7	2860	ENSG00000172893	ENST00000355527.8	MANE_Select
PLPBP	9457	ENSG00000147471	ENST00000328195.8	MANE_Select
MAT1A	6903	ENSG00000151224	ENST00000372213.8	MANE_Select
ARMC9	20730	ENSG00000135931	ENST00000611582.5	MANE_Select
MEGF10	29634	ENSG00000145794	ENST00000503335.7	MANE_Select
BBS2	967	ENSG00000125124	ENST00000245157.11	MANE_Select
GNPAT	4416	ENSG00000116906	ENST00000366647.9	MANE_Select
PLAA	9043	ENSG00000137055	ENST00000397292.8	MANE_Select
GRM6	4598	ENSG00000113262	ENST00000517717.3	MANE_Select
ERCC6	3438	ENSG00000225830	ENST00000355832.10	MANE_Select
RTEL1	15888	ENSG00000258366	ENST00000360203.11	MANE_Select
LRIG2	20889	ENSG00000198799	ENST00000361127.6	MANE_Select
BBS1	966	ENSG00000174483	ENST00000318312.12	MANE_Select
PRSS12	9477	ENSG00000164099	ENST00000296498.3	MANE_Select
ATP6V1B1	853	ENSG00000116039	ENST00000234396.10	MANE_Select
TACO1	24316	ENSG00000136463	ENST00000258975.7	MANE_Select
CTSK	2536	ENSG00000143387	ENST00000271651.8	MANE_Select
COA8	20492	ENSG00000256053	ENST00000409074.8	MANE_Select
TSEN54	27561	ENSG00000182173	ENST00000333213.11	MANE_Select
CLN5	2076	ENSG00000102805	ENST00000377453.9	MANE_Select
ATP8B1	3706	ENSG00000081923	ENST00000648908.2	MANE_Select
CTNS	2518	ENSG00000040531	ENST00000046640.9	MANE_Select
CEP104	24866	ENSG00000116198	ENST00000378230.8	MANE_Select
DYNC2H1	2962	ENSG00000187240	ENST00000650373.2	MANE_Plus_Clinical
IDUA	5391	ENSG00000127415	ENST00000514224.2	MANE_Select
KIAA0586	19960	ENSG00000100578	ENST00000652326.2	MANE_Select
MCEE	16732	ENSG00000124370	ENST00000244217.6	MANE_Select
SECISBP2	30972	ENSG00000187742	ENST00000375807.8	MANE_Select
JAM3	15532	ENSG00000166086	ENST00000299106.9	MANE_Select
PEX6	8859	ENSG00000124587	ENST00000304611.13	MANE_Select
PLCB1	15917	ENSG00000182621	ENST00000338037.11	MANE_Select
RSPO2	28583	ENSG00000147655	ENST00000276659.10	MANE_Select
ERCC4	3436	ENSG00000175595	ENST00000311895.8	MANE_Select
ALG8	23161	ENSG00000159063	ENST00000299626.10	MANE_Select
COL25A1	18603	ENSG00000188517	ENST00000399132.6	MANE_Select
SPEG	16901	ENSG00000072195	ENST00000312358.12	MANE_Select
CDH3	1762	ENSG00000062038	ENST00000264012.9	MANE_Select
UBE2T	25009	ENSG00000077152	ENST00000646651.1	MANE_Select
MYF5	7565	ENSG00000111049	ENST00000228644.4	MANE_Select
LRP4	6696	ENSG00000134569	ENST00000378623.6	MANE_Select
MRE11	7230	ENSG00000020922	ENST00000323929.8	MANE_Select
DHCR24	2859	ENSG00000116133	ENST00000371269.9	MANE_Select
QDPR	9752	ENSG00000151552	ENST00000281243.10	MANE_Select
ALG9	15672	ENSG00000086848	ENST00000616540.5	MANE_Select
STAT5B	11367	ENSG00000173757	ENST00000293328.8	MANE_Select
SLC4A4	11030	ENSG00000080493	ENST00000340595.4	MANE_Plus_Clinical
COQ4	19693	ENSG00000167113	ENST00000300452.8	MANE_Select
BMPER	24154	ENSG00000164619	ENST00000649409.2	MANE_Select
STAR	11359	ENSG00000147465	ENST00000276449.9	MANE_Select
CEP63	25815	ENSG00000182923	ENST00000675561.1	MANE_Select
PDHX	21350	ENSG00000110435	ENST00000227868.9	MANE_Select
FANCC	3584	ENSG00000158169	ENST00000289081.8	MANE_Select
DDHD1	19714	ENSG00000100523	ENST00000673822.2	MANE_Select
PYCR1	9721	ENSG00000183010	ENST00000329875.13	MANE_Select
ALG2	23159	ENSG00000119523	ENST00000476832.2	MANE_Select
DOCK7	19190	ENSG00000116641	ENST00000635253.2	MANE_Select
DNAAF4	21493	ENSG00000256061	ENST00000321149.7	MANE_Select
CFAP418	27232	ENSG00000156172	ENST00000286688.6	MANE_Select
SLC4A4	11030	ENSG00000080493	ENST00000264485.11	MANE_Select
PLOD2	9082	ENSG00000152952	ENST00000282903.10	MANE_Select
CLN3	2074	ENSG00000188603	ENST00000636147.2	MANE_Select
PXDN	14966	ENSG00000130508	ENST00000252804.9	MANE_Select
FBP1	3606	ENSG00000165140	ENST00000375326.9	MANE_Select
CUL7	21024	ENSG00000044090	ENST00000265348.9	MANE_Select
SLC35D1	20800	ENSG00000116704	ENST00000235345.6	MANE_Select
SUCLG1	11449	ENSG00000163541	ENST00000393868.7	MANE_Select
ABCB11	42	ENSG00000073734	ENST00000650372.1	MANE_Select
ALG12	19358	ENSG00000182858	ENST00000330817.11	MANE_Select
CRPPA	37276	ENSG00000214960	ENST00000407010.7	MANE_Select
KCNQ1	6294	ENSG00000053918	ENST00000155840.12	MANE_Select
VIPAS39	20347	ENSG00000151445	ENST00000557658.6	MANE_Select
PAH	8582	ENSG00000171759	ENST00000553106.6	MANE_Select
SPATA5	18119	ENSG00000145375	ENST00000274008.5	MANE_Select
TH	11782	ENSG00000180176	ENST00000352909.8	MANE_Select
GTF2H5	21157	ENSG00000272047	ENST00000607778.2	MANE_Select
MECR	19691	ENSG00000116353	ENST00000263702.11	MANE_Select
NAXE	18453	ENSG00000163382	ENST00000368235.8	MANE_Select
DENND5A	19344	ENSG00000184014	ENST00000328194.8	MANE_Select
FZD6	4044	ENSG00000164930	ENST00000358755.5	MANE_Select
FANCL	20748	ENSG00000115392	ENST00000233741.9	MANE_Select
EXPH5	30578	ENSG00000110723	ENST00000265843.9	MANE_Select
DOCK8	19191	ENSG00000107099	ENST00000432829.7	MANE_Select
TCTN2	25774	ENSG00000168778	ENST00000303372.7	MANE_Select
POLR1C	20194	ENSG00000171453	ENST00000642195.1	MANE_Select
SLC17A5	10933	ENSG00000119899	ENST00000355773.6	MANE_Select
PTPN14	9647	ENSG00000152104	ENST00000366956.10	MANE_Select
LAMC3	6494	ENSG00000050555	ENST00000361069.9	MANE_Select
CFAP410	1260	ENSG00000160226	ENST00000339818.9	MANE_Select
PEX19	9713	ENSG00000162735	ENST00000368072.10	MANE_Select
CCDC47	24856	ENSG00000108588	ENST00000225726.10	MANE_Select
RYR1	10483	ENSG00000196218	ENST00000359596.8	MANE_Select
ETFB	3482	ENSG00000105379	ENST00000309244.9	MANE_Select
BOLA3	24415	ENSG00000163170	ENST00000327428.10	MANE_Select
SLC13A5	23089	ENSG00000141485	ENST00000433363.7	MANE_Select
SCYL1	14372	ENSG00000142186	ENST00000270176.10	MANE_Select
NUBPL	20278	ENSG00000151413	ENST00000281081.12	MANE_Select
TRIM37	7523	ENSG00000108395	ENST00000262294.12	MANE_Select
SLC25A15	10985	ENSG00000102743	ENST00000338625.9	MANE_Select
COLEC11	17213	ENSG00000118004	ENST00000349077.9	MANE_Select
SUMF1	20376	ENSG00000144455	ENST00000272902.10	MANE_Select
TUBGCP6	18127	ENSG00000128159	ENST00000248846.10	MANE_Select
RIPK4	496	ENSG00000183421	ENST00000332512.8	MANE_Select
JAGN1	26926	ENSG00000171135	ENST00000647897.1	MANE_Select
PEX2	9717	ENSG00000164751	ENST00000357039.9	MANE_Select
SLC35C1	20197	ENSG00000181830	ENST00000314134.4	MANE_Select
VDR	12679	ENSG00000111424	ENST00000549336.6	MANE_Select
FOXRED1	26927	ENSG00000110074	ENST00000263578.10	MANE_Select
PUS7	26033	ENSG00000091127	ENST00000469408.6	MANE_Select
PSAP	9498	ENSG00000197746	ENST00000394936.8	MANE_Select
OTUD6B	24281	ENSG00000155100	ENST00000404789.8	MANE_Select
BLM	1058	ENSG00000197299	ENST00000355112.8	MANE_Select
GUSB	4696	ENSG00000169919	ENST00000304895.9	MANE_Select
RFT1	30220	ENSG00000163933	ENST00000296292.8	MANE_Select
DSG1	3048	ENSG00000134760	ENST00000257192.5	MANE_Select
CNPY3	11968	ENSG00000137161	ENST00000372836.5	MANE_Select
ALX3	449	ENSG00000156150	ENST00000647563.2	MANE_Select
GAA	4065	ENSG00000171298	ENST00000302262.8	MANE_Select
PALB2	26144	ENSG00000083093	ENST00000261584.9	MANE_Select
TCN2	11653	ENSG00000185339	ENST00000215838.8	MANE_Select
BIN1	1052	ENSG00000136717	ENST00000316724.10	MANE_Select
LHX3	6595	ENSG00000107187	ENST00000371748.10	MANE_Select
PCYT1A	8754	ENSG00000161217	ENST00000431016.6	MANE_Select
DBT	2698	ENSG00000137992	ENST00000370132.8	MANE_Select
ACO2	118	ENSG00000100412	ENST00000216254.9	MANE_Select
TMEM70	26050	ENSG00000175606	ENST00000312184.6	MANE_Select
ST3GAL5	10872	ENSG00000115525	ENST00000638572.2	MANE_Select
NAGLU	7632	ENSG00000108784	ENST00000225927.7	MANE_Select
CENPJ	17272	ENSG00000151849	ENST00000381884.9	MANE_Select
AIPL1	359	ENSG00000129221	ENST00000381129.8	MANE_Select
FAM20A	23015	ENSG00000108950	ENST00000592554.2	MANE_Select
OBSL1	29092	ENSG00000124006	ENST00000404537.6	MANE_Select
RFX6	21478	ENSG00000185002	ENST00000332958.3	MANE_Select
HADHA	4801	ENSG00000084754	ENST00000380649.8	MANE_Select
COG8	18623	ENSG00000213380	ENST00000306875.10	MANE_Select
MYO5B	7603	ENSG00000167306	ENST00000285039.12	MANE_Select
SMOC2	20323	ENSG00000112562	ENST00000356284.7	MANE_Select
ERCC6L2	26922	ENSG00000182150	ENST00000653738.2	MANE_Select
MTHFR	7436	ENSG00000177000	ENST00000376590.9	MANE_Select
SLC33A1	95	ENSG00000169359	ENST00000643144.2	MANE_Select
DYNC2I1	21862	ENSG00000126870	ENST00000407559.8	MANE_Select
TGDS	20324	ENSG00000088451	ENST00000261296.7	MANE_Select
FMN2	14074	ENSG00000155816	ENST00000319653.14	MANE_Select
PTH	9606	ENSG00000152266	ENST00000282091.6	MANE_Select
DCDC2	18141	ENSG00000146038	ENST00000378454.8	MANE_Select
EPG5	29331	ENSG00000152223	ENST00000282041.11	MANE_Select
DPAGT1	2995	ENSG00000172269	ENST00000354202.9	MANE_Select
PEX16	8857	ENSG00000121680	ENST00000378750.10	MANE_Select
CD151	1630	ENSG00000177697	ENST00000397420.9	MANE_Select
SLC6A3	11049	ENSG00000142319	ENST00000270349.12	MANE_Select
STN1	26200	ENSG00000107960	ENST00000224950.8	MANE_Select
NDUFS4	7711	ENSG00000164258	ENST00000296684.10	MANE_Select
NECTIN4	19688	ENSG00000143217	ENST00000368012.4	MANE_Select
HSD3B7	18324	ENSG00000099377	ENST00000297679.10	MANE_Select
STAMBP	16950	ENSG00000124356	ENST00000394070.7	MANE_Select
TBCE	11582	ENSG00000284770	ENST00000642610.2	MANE_Select
LIG4	6601	ENSG00000174405	ENST00000442234.6	MANE_Select
MGP	7060	ENSG00000111341	ENST00000539261.6	MANE_Select
ALDH3A2	403	ENSG00000072210	ENST00000176643.11	MANE_Select
SKIV2L	10898	ENSG00000204351	ENST00000375394.7	MANE_Select
DNAAF11	16725	ENSG00000129295	ENST00000620350.5	MANE_Select
PEX14	8856	ENSG00000142655	ENST00000356607.9	MANE_Select
RAB3GAP1	17063	ENSG00000115839	ENST00000264158.13	MANE_Select
IGFBP7	5476	ENSG00000163453	ENST00000295666.6	MANE_Select
CSTB	2482	ENSG00000160213	ENST00000291568.7	MANE_Select
ETHE1	23287	ENSG00000105755	ENST00000292147.7	MANE_Select
DMP1	2932	ENSG00000152592	ENST00000339673.11	MANE_Select
CDK5RAP2	18672	ENSG00000136861	ENST00000349780.9	MANE_Select
RXYLT1	13530	ENSG00000118600	ENST00000261234.11	MANE_Select
ECEL1	3147	ENSG00000171551	ENST00000304546.6	MANE_Select
CA8	1382	ENSG00000178538	ENST00000317995.5	MANE_Select
HINT1	4912	ENSG00000169567	ENST00000304043.10	MANE_Select
MPLKIP	16002	ENSG00000168303	ENST00000306984.8	MANE_Select
ERCC1	3433	ENSG00000012061	ENST00000300853.8	MANE_Select
UNC80	26582	ENSG00000144406	ENST00000673920.1	MANE_Select
MMACHC	24525	ENSG00000132763	ENST00000401061.9	MANE_Select
LRPPRC	15714	ENSG00000138095	ENST00000260665.12	MANE_Select
CC2D1A	30237	ENSG00000132024	ENST00000318003.11	MANE_Select
SLC10A7	23088	ENSG00000120519	ENST00000335472.12	MANE_Select
MMP21	14357	ENSG00000154485	ENST00000368808.3	MANE_Select
POLR3A	30074	ENSG00000148606	ENST00000372371.8	MANE_Select
TREX1	12269	ENSG00000213689	ENST00000625293.3	MANE_Select
ROGDI	29478	ENSG00000067836	ENST00000322048.12	MANE_Select
HYDIN	19368	ENSG00000157423	ENST00000393567.7	MANE_Select
RNASEH2C	24116	ENSG00000172922	ENST00000308418.10	MANE_Select
CCDC115	28178	ENSG00000136710	ENST00000259229.7	MANE_Select
GMPPA	22923	ENSG00000144591	ENST00000313597.10	MANE_Select
GRM1	4593	ENSG00000152822	ENST00000282753.6	MANE_Select
NPR2	7944	ENSG00000159899	ENST00000342694.7	MANE_Select
PCCB	8654	ENSG00000114054	ENST00000251654.9	MANE_Select
SPR	11257	ENSG00000116096	ENST00000234454.6	MANE_Select
PRSS56	39433	ENSG00000237412	ENST00000617714.2	MANE_Select
ODAD4	25280	ENSG00000204815	ENST00000377540.6	MANE_Select
AP4M1	574	ENSG00000221838	ENST00000359593.9	MANE_Select
PEX3	8858	ENSG00000034693	ENST00000367591.5	MANE_Select
DNMT3B	2979	ENSG00000088305	ENST00000328111.6	MANE_Select
SLC27A4	10998	ENSG00000167114	ENST00000300456.5	MANE_Select
RPGRIP1	13436	ENSG00000092200	ENST00000400017.7	MANE_Select
WDR35	29250	ENSG00000118965	ENST00000281405.9	MANE_Select
ARSB	714	ENSG00000113273	ENST00000264914.10	MANE_Select
ACY1	177	ENSG00000243989	ENST00000636358.2	MANE_Select
LYST	1968	ENSG00000143669	ENST00000389793.7	MANE_Select
CCDC65	29937	ENSG00000139537	ENST00000320516.5	MANE_Select
PYGL	9725	ENSG00000100504	ENST00000216392.8	MANE_Select
ARFGEF2	15853	ENSG00000124198	ENST00000371917.5	MANE_Select
CEP135	29086	ENSG00000174799	ENST00000257287.5	MANE_Select
DRC1	24245	ENSG00000157856	ENST00000288710.7	MANE_Select
SIL1	24624	ENSG00000120725	ENST00000394817.7	MANE_Select
XPC	12816	ENSG00000154767	ENST00000285021.12	MANE_Select
PDE6G	8789	ENSG00000185527	ENST00000331056.10	MANE_Select
HEXB	4879	ENSG00000049860	ENST00000261416.12	MANE_Select
SAMHD1	15925	ENSG00000101347	ENST00000646673.2	MANE_Select
DYNC2H1	2962	ENSG00000187240	ENST00000375735.7	MANE_Select
MASP1	6901	ENSG00000127241	ENST00000337774.10	MANE_Plus_Clinical
CCDC40	26090	ENSG00000141519	ENST00000397545.9	MANE_Select
GALK1	4118	ENSG00000108479	ENST00000588479.6	MANE_Select
FAM20C	22140	ENSG00000177706	ENST00000313766.6	MANE_Select
MLYCD	7150	ENSG00000103150	ENST00000262430.6	MANE_Select
SACS	10519	ENSG00000151835	ENST00000382292.9	MANE_Select
CC2D2A	29253	ENSG00000048342	ENST00000424120.6	MANE_Select
FAH	3579	ENSG00000103876	ENST00000561421.6	MANE_Select
ARSA	713	ENSG00000100299	ENST00000216124.10	MANE_Select
NBN	7652	ENSG00000104320	ENST00000265433.8	MANE_Select
PEX13	8855	ENSG00000162928	ENST00000295030.6	MANE_Select
ACOX1	119	ENSG00000161533	ENST00000293217.10	MANE_Select
SLC6A5	11051	ENSG00000165970	ENST00000525748.6	MANE_Select
ALMS1	428	ENSG00000116127	ENST00000613296.6	MANE_Select
FUCA1	4006	ENSG00000179163	ENST00000374479.4	MANE_Select
NMNAT1	17877	ENSG00000173614	ENST00000377205.6	MANE_Select
ITGA8	6144	ENSG00000077943	ENST00000378076.4	MANE_Select
FAM126A	24587	ENSG00000122591	ENST00000432176.7	MANE_Select
SCARF2	19869	ENSG00000244486	ENST00000622235.5	MANE_Select
ORC4	8490	ENSG00000115947	ENST00000392857.10	MANE_Select
OXCT1	8527	ENSG00000083720	ENST00000196371.10	MANE_Select
TMEM237	14432	ENSG00000155755	ENST00000409883.7	MANE_Select
CRB2	18688	ENSG00000148204	ENST00000373631.8	MANE_Select
CWC27	10664	ENSG00000153015	ENST00000381070.8	MANE_Select
IVD	6186	ENSG00000128928	ENST00000487418.8	MANE_Select
CHST3	1971	ENSG00000122863	ENST00000373115.5	MANE_Select
UBR1	16808	ENSG00000159459	ENST00000290650.9	MANE_Select
PCARE	34383	ENSG00000179270	ENST00000331664.6	MANE_Select
RNASET2	21686	ENSG00000026297	ENST00000508775.6	MANE_Select
LARP7	24912	ENSG00000174720	ENST00000344442.10	MANE_Select
MPI	7216	ENSG00000178802	ENST00000352410.9	MANE_Select
ODAD2	25583	ENSG00000169126	ENST00000305242.10	MANE_Select
APTX	15984	ENSG00000137074	ENST00000379817.7	MANE_Select
RNASEH2A	18518	ENSG00000104889	ENST00000221486.6	MANE_Select
FYCO1	14673	ENSG00000163820	ENST00000296137.7	MANE_Select
FUT8	4019	ENSG00000033170	ENST00000673929.1	MANE_Select
NEB	7720	ENSG00000183091	ENST00000397345.8	MANE_Select
FAT4	23109	ENSG00000196159	ENST00000394329.9	MANE_Select
P3H1	19316	ENSG00000117385	ENST00000296388.10	MANE_Select
INPPL1	6080	ENSG00000165458	ENST00000298229.7	MANE_Select
LMBRD1	23038	ENSG00000168216	ENST00000649934.3	MANE_Select
PROP1	9455	ENSG00000175325	ENST00000308304.2	MANE_Select
PYROXD1	26162	ENSG00000121350	ENST00000240651.14	MANE_Select
AARS1	20	ENSG00000090861	ENST00000261772.13	MANE_Select
CHRNG	1967	ENSG00000196811	ENST00000651502.1	MANE_Select
KLHL40	30372	ENSG00000157119	ENST00000287777.5	MANE_Select
CCDC103	32700	ENSG00000167131	ENST00000417826.3	MANE_Select
DPM3	3007	ENSG00000179085	ENST00000368400.5	MANE_Select
FANCM	23168	ENSG00000187790	ENST00000267430.10	MANE_Select
PIEZO1	28993	ENSG00000103335	ENST00000301015.14	MANE_Select
PIGO	23215	ENSG00000165282	ENST00000378617.4	MANE_Select
DDOST	2728	ENSG00000244038	ENST00000602624.7	MANE_Select
WDR73	25928	ENSG00000177082	ENST00000434634.7	MANE_Select
CARS2	25695	ENSG00000134905	ENST00000257347.9	MANE_Select
PSPH	9577	ENSG00000146733	ENST00000275605.8	MANE_Select
FANCD2	3585	ENSG00000144554	ENST00000675286.1	MANE_Select
CLPB	30664	ENSG00000162129	ENST00000294053.9	MANE_Plus_Clinical
C2CD3	24564	ENSG00000168014	ENST00000334126.12	MANE_Select
SLC2A2	11006	ENSG00000163581	ENST00000314251.8	MANE_Select
XPA	12814	ENSG00000136936	ENST00000375128.5	MANE_Select
SH3PXD2B	29242	ENSG00000174705	ENST00000311601.6	MANE_Select
PEX11B	8853	ENSG00000131779	ENST00000369306.8	MANE_Select
B3GALT6	17978	ENSG00000176022	ENST00000379198.5	MANE_Select
ALDH1A3	409	ENSG00000184254	ENST00000329841.10	MANE_Select
SLC12A6	10914	ENSG00000140199	ENST00000354181.8	MANE_Select
CDT1	24576	ENSG00000167513	ENST00000301019.9	MANE_Select
TRAPPC11	25751	ENSG00000168538	ENST00000334690.11	MANE_Select
MMAB	19331	ENSG00000139428	ENST00000545712.7	MANE_Select
CA2	1373	ENSG00000104267	ENST00000285379.10	MANE_Select
FOXN1	12765	ENSG00000109101	ENST00000579795.6	MANE_Select
FEZF1	22788	ENSG00000128610	ENST00000442488.7	MANE_Select
LAMB1	6486	ENSG00000091136	ENST00000222399.11	MANE_Select
PEX12	8854	ENSG00000108733	ENST00000225873.9	MANE_Select
CDC45	1739	ENSG00000093009	ENST00000263201.7	MANE_Select
PIGG	25985	ENSG00000174227	ENST00000453061.7	MANE_Select
POMT1	9202	ENSG00000130714	ENST00000402686.8	MANE_Select
GNS	4422	ENSG00000135677	ENST00000258145.8	MANE_Select
PLK4	11397	ENSG00000142731	ENST00000270861.10	MANE_Select
TAPT1	26887	ENSG00000169762	ENST00000405303.7	MANE_Select
TNFRSF13B	18153	ENSG00000240505	ENST00000261652.7	MANE_Select
RARS2	21406	ENSG00000146282	ENST00000369536.10	MANE_Select
PKHD1	9016	ENSG00000170927	ENST00000371117.8	MANE_Select
ARG1	663	ENSG00000118520	ENST00000368087.8	MANE_Select
MANBA	6831	ENSG00000109323	ENST00000647097.2	MANE_Select
VPS13B	2183	ENSG00000132549	ENST00000357162.7	MANE_Select
PRDM12	13997	ENSG00000130711	ENST00000253008.3	MANE_Select
MYO5A	7602	ENSG00000197535	ENST00000399233.7	MANE_Select
NPHS1	7908	ENSG00000161270	ENST00000378910.10	MANE_Select
CTSD	2529	ENSG00000117984	ENST00000236671.7	MANE_Select
CSPP1	26193	ENSG00000104218	ENST00000678616.1	MANE_Select
GALC	4115	ENSG00000054983	ENST00000261304.7	MANE_Select
MEGF8	3233	ENSG00000105429	ENST00000251268.11	MANE_Select
MFSD8	28486	ENSG00000164073	ENST00000641686.2	MANE_Select
XYLT1	15516	ENSG00000103489	ENST00000261381.7	MANE_Select
COL6A3	2213	ENSG00000163359	ENST00000295550.9	MANE_Select
WNT1	12774	ENSG00000125084	ENST00000293549.4	MANE_Select
IFT140	29077	ENSG00000187535	ENST00000426508.7	MANE_Select
RPGRIP1L	29168	ENSG00000103494	ENST00000647211.2	MANE_Select
DIS3L2	28648	ENSG00000144535	ENST00000325385.12	MANE_Select
CLCNKB	2027	ENSG00000184908	ENST00000375679.9	MANE_Select
ALG6	23157	ENSG00000088035	ENST00000263440.6	MANE_Select
GLIS3	28510	ENSG00000107249	ENST00000381971.8	MANE_Select
PMM2	9115	ENSG00000140650	ENST00000268261.9	MANE_Select
CCDC88C	19967	ENSG00000015133	ENST00000389857.11	MANE_Select
FTCD	3974	ENSG00000160282	ENST00000397746.8	MANE_Select
AP4E1	573	ENSG00000081014	ENST00000261842.10	MANE_Select
TCTN3	24519	ENSG00000119977	ENST00000371217.10	MANE_Select
TRPM1	7146	ENSG00000134160	ENST00000256552.11	MANE_Select
NANS	19237	ENSG00000095380	ENST00000210444.6	MANE_Select
PMS2	9122	ENSG00000122512	ENST00000265849.12	MANE_Select
TUBA8	12410	ENSG00000183785	ENST00000330423.8	MANE_Select
ABCC6	57	ENSG00000091262	ENST00000205557.12	MANE_Select
AGL	321	ENSG00000162688	ENST00000361915.8	MANE_Select
WDR19	18340	ENSG00000157796	ENST00000399820.8	MANE_Select
BSND	16512	ENSG00000162399	ENST00000651561.1	MANE_Select
NAGS	17996	ENSG00000161653	ENST00000293404.8	MANE_Select
BRIP1	20473	ENSG00000136492	ENST00000259008.7	MANE_Select
AHI1	21575	ENSG00000135541	ENST00000265602.11	MANE_Select
TBX15	11594	ENSG00000092607	ENST00000369429.5	MANE_Select
SLC22A5	10969	ENSG00000197375	ENST00000245407.8	MANE_Select
CCDC39	25244	ENSG00000284862	ENST00000476379.6	MANE_Select
SLC46A1	30521	ENSG00000076351	ENST00000612814.5	MANE_Select
GFM1	13780	ENSG00000168827	ENST00000486715.6	MANE_Select
MEOX1	7013	ENSG00000005102	ENST00000318579.9	MANE_Select
PGAP3	23719	ENSG00000161395	ENST00000300658.9	MANE_Select
FANCI	25568	ENSG00000140525	ENST00000310775.12	MANE_Select
NTRK1	8031	ENSG00000198400	ENST00000524377.7	MANE_Select
SLX4	23845	ENSG00000188827	ENST00000294008.4	MANE_Select
ALG11	32456	ENSG00000253710	ENST00000521508.2	MANE_Select
ELMO2	17233	ENSG00000062598	ENST00000290246.11	MANE_Select
TMCO1	18188	ENSG00000143183	ENST00000367881.11	MANE_Select
CCNO	18576	ENSG00000152669	ENST00000282572.5	MANE_Select
SLC19A3	16266	ENSG00000135917	ENST00000644224.2	MANE_Select
FRRS1L	1362	ENSG00000260230	ENST00000561981.5	MANE_Select
SLC24A4	10978	ENSG00000140090	ENST00000532405.6	MANE_Select
GNPTAB	29670	ENSG00000111670	ENST00000299314.12	MANE_Select
HEXA	4878	ENSG00000213614	ENST00000268097.10	MANE_Select
FGF3	3681	ENSG00000186895	ENST00000334134.4	MANE_Select
MTRFR	26784	ENSG00000130921	ENST00000253233.6	MANE_Select
GPX4	4556	ENSG00000167468	ENST00000354171.13	MANE_Select
MOCS2	7193	ENSG00000164172	ENST00000450852.8	MANE_Plus_Clinical
LINS1	30922	ENSG00000140471	ENST00000314742.13	MANE_Select
SLC26A2	10994	ENSG00000155850	ENST00000286298.5	MANE_Select
COL4A4	2206	ENSG00000081052	ENST00000396625.5	MANE_Select
SEC23B	10702	ENSG00000101310	ENST00000650089.1	MANE_Select
CEP152	29298	ENSG00000103995	ENST00000380950.7	MANE_Select
CEP290	29021	ENSG00000198707	ENST00000552810.6	MANE_Select
KCNJ10	6256	ENSG00000177807	ENST00000644903.1	MANE_Select
UMPS	12563	ENSG00000114491	ENST00000232607.7	MANE_Select
HOXC13	5125	ENSG00000123364	ENST00000243056.5	MANE_Select
B9D1	24123	ENSG00000108641	ENST00000261499.11	MANE_Select
RECQL4	9949	ENSG00000160957	ENST00000617875.6	MANE_Select
GBA2	18986	ENSG00000070610	ENST00000378103.7	MANE_Select
SRD5A3	25812	ENSG00000128039	ENST00000264228.9	MANE_Select
TUBGCP4	16691	ENSG00000137822	ENST00000564079.6	MANE_Select
PIGS	14937	ENSG00000087111	ENST00000308360.8	MANE_Select
GTPBP3	14880	ENSG00000130299	ENST00000324894.13	MANE_Select
TMEM126B	30883	ENSG00000171204	ENST00000358867.11	MANE_Select
TYR	12442	ENSG00000077498	ENST00000263321.6	MANE_Select
BCKDHA	986	ENSG00000248098	ENST00000269980.7	MANE_Select
DCHS1	13681	ENSG00000166341	ENST00000299441.5	MANE_Select
DOCK6	19189	ENSG00000130158	ENST00000294618.12	MANE_Select
TMEM260	20185	ENSG00000070269	ENST00000261556.11	MANE_Select
TBC1D20	16133	ENSG00000125875	ENST00000354200.5	MANE_Select
POLR3B	30348	ENSG00000013503	ENST00000228347.9	MANE_Select
STRA6	30650	ENSG00000137868	ENST00000395105.9	MANE_Select
FOLR1	3791	ENSG00000110195	ENST00000393676.5	MANE_Select
ASPH	757	ENSG00000198363	ENST00000379454.9	MANE_Select
SMOC1	20318	ENSG00000198732	ENST00000361956.8	MANE_Select
ACP5	124	ENSG00000102575	ENST00000648477.1	MANE_Select
RNASEH2B	25671	ENSG00000136104	ENST00000336617.8	MANE_Select
WNT3	12782	ENSG00000108379	ENST00000225512.6	MANE_Select
EOGT	28526	ENSG00000163378	ENST00000383701.8	MANE_Select
TMEM67	28396	ENSG00000164953	ENST00000453321.8	MANE_Select
CBS	1550	ENSG00000160200	ENST00000398165.8	MANE_Select
AGK	21869	ENSG00000006530	ENST00000649286.2	MANE_Select
PTF1A	23734	ENSG00000168267	ENST00000376504.4	MANE_Select
EGR2	3239	ENSG00000122877	ENST00000242480.4	MANE_Select
USB1	25792	ENSG00000103005	ENST00000219281.8	MANE_Select
ZMYND10	19412	ENSG00000004838	ENST00000231749.8	MANE_Select
DDC	2719	ENSG00000132437	ENST00000444124.7	MANE_Select
TTC8	20087	ENSG00000165533	ENST00000380656.7	MANE_Select
SLC52A3	16187	ENSG00000101276	ENST00000645534.1	MANE_Select
ELAC2	14198	ENSG00000006744	ENST00000338034.9	MANE_Select
HACE1	21033	ENSG00000085382	ENST00000262903.9	MANE_Select
TANGO2	25439	ENSG00000183597	ENST00000327374.9	MANE_Select
HADH	4799	ENSG00000138796	ENST00000309522.8	MANE_Select
CTDP1	2498	ENSG00000060069	ENST00000613122.5	MANE_Select
RSPO4	16175	ENSG00000101282	ENST00000217260.9	MANE_Select
CHUK	1974	ENSG00000213341	ENST00000370397.8	MANE_Select
SLC35A1	11021	ENSG00000164414	ENST00000369552.9	MANE_Select
RAB23	14263	ENSG00000112210	ENST00000468148.6	MANE_Select
PAPSS2	8604	ENSG00000198682	ENST00000456849.2	MANE_Select
PEX5	9719	ENSG00000139197	ENST00000675855.1	MANE_Select
BBS9	30000	ENSG00000122507	ENST00000242067.11	MANE_Select
ASL	746	ENSG00000126522	ENST00000304874.14	MANE_Select
PCNT	16068	ENSG00000160299	ENST00000359568.10	MANE_Select
WDR62	24502	ENSG00000075702	ENST00000401500.7	MANE_Select
FLAD1	24671	ENSG00000160688	ENST00000292180.8	MANE_Select
TRIP4	12310	ENSG00000103671	ENST00000261884.8	MANE_Select
RETREG1	25964	ENSG00000154153	ENST00000306320.10	MANE_Select
HMGCL	5005	ENSG00000117305	ENST00000374490.8	MANE_Select
DDX11	2736	ENSG00000013573	ENST00000542838.6	MANE_Select
IARS1	5330	ENSG00000196305	ENST00000443024.7	MANE_Select
CHMP1A	8740	ENSG00000131165	ENST00000397901.8	MANE_Select
COG5	14857	ENSG00000164597	ENST00000297135.9	MANE_Select
CLPB	30664	ENSG00000162129	ENST00000538039.6	MANE_Select
UVSSA	29304	ENSG00000163945	ENST00000389851.10	MANE_Select
NT5C3A	17820	ENSG00000122643	ENST00000610140.7	MANE_Select
SBDS	19440	ENSG00000126524	ENST00000246868.7	MANE_Select
FRAS1	19185	ENSG00000138759	ENST00000512123.4	MANE_Select
BCKDHB	987	ENSG00000083123	ENST00000320393.9	MANE_Select
IFT172	30391	ENSG00000138002	ENST00000260570.8	MANE_Select
PREPL	30228	ENSG00000138078	ENST00000409411.6	MANE_Select
HMX1	5017	ENSG00000215612	ENST00000400677.5	MANE_Select
MTR	7468	ENSG00000116984	ENST00000366577.10	MANE_Select
ASPM	19048	ENSG00000066279	ENST00000367409.9	MANE_Select
ACADVL	92	ENSG00000072778	ENST00000356839.10	MANE_Select
HLCS	4976	ENSG00000159267	ENST00000674895.3	MANE_Select
BTD	1122	ENSG00000169814	ENST00000643237.3	MANE_Select
B3GALNT2	28596	ENSG00000162885	ENST00000366600.8	MANE_Select
NEB	7720	ENSG00000183091	ENST00000427231.7	MANE_Plus_Clinical
MCPH1	6954	ENSG00000147316	ENST00000344683.10	MANE_Select
MASP1	6901	ENSG00000127241	ENST00000296280.11	MANE_Select
LAMA2	6482	ENSG00000196569	ENST00000421865.3	MANE_Select
BBS7	18758	ENSG00000138686	ENST00000264499.9	MANE_Select
TRIM32	16380	ENSG00000119401	ENST00000450136.2	MANE_Select
ATM	795	ENSG00000149311	ENST00000675843.1	MANE_Select
SEPSECS	30605	ENSG00000109618	ENST00000382103.7	MANE_Select
UFM1	20597	ENSG00000120686	ENST00000239878.9	MANE_Select
ODAD1	26560	ENSG00000105479	ENST00000674294.1	MANE_Select
COX6B1	2280	ENSG00000126267	ENST00000649813.2	MANE_Select
NDUFS7	7714	ENSG00000115286	ENST00000233627.14	MANE_Select

## Sheet: Supplementary Table 2
Supplementary Table 2: List of annotated non-coding regions for each DDG2P recessive gene.
Due to file size, this data is hosted at https://github.com/Computational-Rare-Disease-Genomics-WHG/non-coding_second_hits

## Sheet: SupplementaryTable 3
Supplementary Table 3: Overview of the non-coding search space. Shown is the total search-space across all transcripts corresponding to each region type. Note, a base could be counted more than once if it has different annotations for different genes. The mean, min and max are calculated for the number of genes with at least a single base assigned to that region.
Region	Total search space (bps)	% of total search space	Number of genes with >0 bps	Mean (bps)	Min (bps)	Max (bps)
Intronic	58603824	84.4	777	75423	103	2294744
5'UTR	127567	0.18	792	161	4	1035
5'UTR intronic	3811584	5.49	241	15816	77	346174
3'UTR	1474398	2.12	793	1859	17	17321
3'UTR intronic	64448	0.09	15	4297	452	18764
Core promoter	158800	0.23	793	200	200	400
Extended promoter	3811200	5.49	793	4806	4800	9600
sciATAC	1343555	1.94	751	1789	201	4479

## Sheet: Supplementary Table 4
Supplementary Table 4: rMATS differential splicing results for proband with GAA variants. Information on the differential splicing event associated with the GAA UTR variant, including coordinates of exons, counts of reads supporting the skipping and inclusion events, FDR corrected p-value and inclusion level difference between the proband and the controls.
Event Type	Exon Skipping
Gene	ENSG00000171298.13
Symbol	GAA
Chromosome	chr17
Previous exon start (GRCh38)	80101580
Previous exon end (GRCh38)	80101890
Skipped exon start (GRCh38)	80104554
Skipped exon end (GRCh38)	80105132
Following exon start (GRCh38)	80105748
Following exon end (GRCh38)	80105828
Reads supporting exon inclusion in proband	12
Reads supporting exon skipping in proband	6
Reads supporting exon inclusion in controls	21,67,46,35,38,27,64,55,26,44,11,37,5,28,102,38,41,44,58,41,17,54,41,20,32,27,46,99,26,10
Reads supporting exon skipping in controls	0,0,0,0,4,0,0,0,0,0,0,0,0,0,0,0,0,2,0,0,0,0,0,0,0,0,0,0,0,0
PValue	5.64e-09
FDR	9.47e-06
Exon inclusion level in proband	0.5
Exon inclusion level in contols	1.0,1.0,1.0,1.0,0.826,1.0,1.0,1.0,1.0,1.0,1.0,1.0,1.0,1.0,1.0,1.0,1.0,0.917,1.0,1.0,1.0,1.0,1.0,1.0,1.0,1.0,1.0,1.0,1.0,1.0
Inclusion level difference	-0.491
